# Supplementary material for: Examining the role of paraoxonase 2 in the dopaminergic system of the mouse brain
Source: BMC Neurosci. 2022 Sep 2;23:52. doi: 10.1186/s12868-022-00738-4 (PMC9438175; doi:10.1186/s12868-022-00738-4)
Supplement: Supplementary file 1 — Additional file 1. NormFinder results. [file 12868_2022_738_MOESM1_ESM.xlsx]

## Sheet: Sheet1
NormFinder Results
Gene name	Stability value			Best gene	Gapdh			Intragroup variation
Atp5f1	0.254838			Stability value	0.204476			Group identifier	WT F	PON2-def F	WT M	PON2-def M
Hprt	0.841831							Atp5f1	0.350678	0.0110999	0.00324906	0.00240092
Pgk1	0.386273			Best combination of two genes	Pgk1 and Rpl13a			Hprt	10.6288	0.963383	0.00902322	0.12263
Tbp	0.735			Stability value for best combination of two genes	0.170082			Pgk1	0.0966057	0.0943531	0.264296	0.14433
Gapdh	0.204476							Tbp	0.156229	0.030497	0.241506	3.08384
Rpl13a	0.214441							Gapdh	0.0206622	0.162686	0.0086332	0.137558
Ubc	0.960976							Rpl13a	0.0206622	0.0110999	0.00942322	0.0211516
Sdha	0.572808							Ubc	0.0684346	2.20834	12.51	1.3451
Actb	0.675047							Sdha	0.675755	0.117018	3.78496	0.891844
								Actb	8.69582	0.44254	0.00324906	0.00240092
								Intergroup variation
								Group identifier	WT F	PON2-def F	WT M	PON2-def M
								Atp5f1	-0.235745	0.330825	-0.0392107	-0.0558694
								Hprt	0.853295	0.248359	-0.576072	-0.525581
								Pgk1	-0.127637	-0.220895	-0.0653473	0.413879
								Tbp	-0.538987	-0.616196	-0.423232	1.57842
								Gapdh	0.0399736	0.0922451	-0.00175706	-0.130462
								Rpl13a	-0.0447385	0.278271	0.00568583	-0.239219
								Ubc	-0.664445	0.0460619	1.1461	-0.527713
								Sdha	-0.126976	-0.1783	0.329214	-0.0239372
								Actb	0.84526	0.0196291	-0.375376	-0.489513
